# Supplementary material for: Uncovering and classifying the role of driven nodes in control of complex networks
Source: Sci Rep. 2021 May 5;11:9627. doi: 10.1038/s41598-021-88295-4 (PMC8100151; doi:10.1038/s41598-021-88295-4)
Supplement: Supplementary file 2 — Supplementary Table S1. [file 41598_2021_88295_MOESM2_ESM.xlsx]

## Sheet: Sheet1
name	ID	vertex	N	E	Driver	Driven	Driven-Driver
1.1 Carbohydrate metabolism
Glycolysis / Gluconeogenesis	hsa00010	compound	26	56	2	2	0
Citrate cycle (TCA cycle)	hsa00020	compound	20	45	1	1	0
Pentose phosphate pathway	hsa00030	compound	22	50	5	5	0
Pentose and glucuronate interconversions	hsa00040	compound	18	25	3	5	2
Fructose and mannose metabolism	hsa00051	compound	20	30	5	5	0
Galactose metabolism	hsa00052	compound	27	46	3	4	1
Ascorbate and aldarate metabolism	hsa00053	compound	8	7	2	4	2
Starch and sucrose metabolism	hsa00500	compound	18	27	7	7	0
Amino sugar and nucleotide sugar metabolism	hsa00520	compound	37	54	8	10	2
Inositol phosphate metabolism	hsa00562	compound	30	41	10	10	0
Pyruvate metabolism	hsa00620	compound	22	40	4	4	0
Glyoxylate and dicarboxylate metabolism	hsa00630	compound	32	33	10	10	0
Propanoate metabolism	hsa00640	compound	23	36	2	4	2
Butanoate metabolism	hsa00650	compound	15	21	3	3	0
Glycolysis / Gluconeogenesis	hsa00010	enzyme	33	98	3	3	0
Citrate cycle (TCA cycle)	hsa00020	enzyme	21	65	1	1	0
Pentose phosphate pathway	hsa00030	enzyme	22	79	1	1	0
Pentose and glucuronate interconversions	hsa00040	enzyme	12	18	2	2	0
Fructose and mannose metabolism	hsa00051	enzyme	19	31	5	5	0
Galactose metabolism	hsa00052	enzyme	20	75	2	2	0
Ascorbate and aldarate metabolism	hsa00053	enzyme	2	1	1	1	0
Starch and sucrose metabolism	hsa00500	enzyme	22	37	9	9	0
Amino sugar and nucleotide sugar metabolism	hsa00520	enzyme	37	64	8	8	0
Inositol phosphate metabolism	hsa00562	enzyme	37	66	8	8	0
Pyruvate metabolism	hsa00620	enzyme	23	63	4	4	0
Glyoxylate and dicarboxylate metabolism	hsa00630	enzyme	20	27	7	8	1
Propanoate metabolism	hsa00640	enzyme	22	42	3	3	0
Butanoate metabolism	hsa00650	enzyme	13	29	2	2	0
1.2 Energy metabolism
Nitrogen metabolism	hsa00910	compound	6	5	3	3	0
Sulfur metabolism	hsa00920	compound	7	8	2	2	0
	ko680	compound	81	132	13	13	0
	ko710	compound	22	38	5	5	0
	ko720	compound	44	67	4	4	0
Nitrogen metabolism	hsa00910	enzyme	3	2	2	2	0
Sulfur metabolism	hsa00920	enzyme	7	8	2	2	0
	ko680	enzyme	91	210	17	17	0
	ko710	enzyme	26	58	4	4	0
	ko720	enzyme	55	116	7	7	0
1.3 Lipid metabolism
Fatty acid biosynthesis	hsa00061	compound	40	70	6	6	0
Fatty acid elongation	hsa00062	compound	38	56	4	4	0
Fatty acid degradation	hsa00071	compound	39	87	3	4	1
Synthesis and degradation of ketone bodies	hsa00072	compound	5	10	1	1	0
Steroid biosynthesis	hsa00100	compound	40	42	11	12	1
Primary bile acid biosynthesis	hsa00120	compound	46	49	10	10	0
Steroid hormone biosynthesis	hsa00140	compound	85	106	33	33	0
Glycerolipid metabolism	hsa00561	compound	16	24	4	4	0
Glycerophospholipid metabolism	hsa00564	compound	37	55	12	12	0
Ether lipid metabolism	hsa00565	compound	20	20	8	8	0
Arachidonic acid metabolism	hsa00590	compound	36	37	19	19	0
Linoleic acid metabolism	hsa00591	compound	5	5	3	3	0
alpha-Linolenic acid metabolism	hsa00592	compound	13	8	5	5	0
Sphingolipid metabolism	hsa00600	compound	21	32	6	6	0
Biosynthesis of unsaturated fatty acids	hsa01040	compound	36	24	18	18	0
Fatty acid biosynthesis	hsa00061	enzyme	38	60	6	6	0
Fatty acid elongation	hsa00062	enzyme	33	39	1	3	2
Fatty acid degradation	hsa00071	enzyme	34	91	3	3	0
Synthesis and degradation of ketone bodies	hsa00072	enzyme	5	11	1	1	0
Steroid biosynthesis	hsa00100	enzyme	35	38	9	9	0
Primary bile acid biosynthesis	hsa00120	enzyme	45	47	9	9	0
Steroid hormone biosynthesis	hsa00140	enzyme	97	173	34	34	0
Glycerolipid metabolism	hsa00561	enzyme	16	34	4	4	0
Glycerophospholipid metabolism	hsa00564	enzyme	47	97	12	12	0
Ether lipid metabolism	hsa00565	enzyme	17	23	7	7	0
Arachidonic acid metabolism	hsa00590	enzyme	36	35	20	20	0
Linoleic acid metabolism	hsa00591	enzyme	4	5	2	2	0
alpha-Linolenic acid metabolism	hsa00592	enzyme	7	4	4	4	0
Sphingolipid metabolism	hsa00600	enzyme	30	73	7	7	0
Biosynthesis of unsaturated fatty acids	hsa01040	enzyme	11	7	5	5	0
1.4 Nucleotide metabolism
Purine metabolism	hsa00230	compound	67	126	11	13	2
Pyrimidine metabolism	hsa00240	compound	41	81	6	6	0
Purine metabolism	hsa00230	enzyme	94	367	11	12	1
Pyrimidine metabolism	hsa00240	enzyme	62	176	11	11	0
1.5 Amino acid metabolism
Arginine biosynthesis	hsa00220	compound	14	18	4	4	0
Alanine, aspartate and glutamate metabolism	hsa00250	compound	28	38	12	13	1
Glycine, serine and threonine metabolism	hsa00260	compound	33	48	11	11	0
Cysteine and methionine metabolism	hsa00270	compound	30	38	7	7	0
Valine, leucine and isoleucine degradation	hsa00280	compound	40	69	5	6	1
Valine, leucine and isoleucine biosynthesis	hsa00290	compound	8	5	3	4	1
Lysine degradation	hsa00310	compound	26	25	7	7	0
Arginine and proline metabolism	hsa00330	compound	38	45	12	12	0
Histidine metabolism	hsa00340	compound	16	16	5	5	0
Tyrosine metabolism	hsa00350	compound	42	50	13	13	0
Phenylalanine metabolism	hsa00360	compound	10	12	4	4	0
Tryptophan metabolism	hsa00380	compound	40	38	16	16	0
Phenylalanine, tyrosine and tryptophan biosynthesis	hsa00400	compound	4	5	1	1	0
Arginine biosynthesis	hsa00220	enzyme	13	21	3	3	0
Alanine, aspartate and glutamate metabolism	hsa00250	enzyme	30	54	10	11	1
Glycine, serine and threonine metabolism	hsa00260	enzyme	30	113	5	5	0
Cysteine and methionine metabolism	hsa00270	enzyme	32	54	9	10	1
Valine, leucine and isoleucine degradation	hsa00280	enzyme	40	74	6	6	0
Lysine degradation	hsa00310	enzyme	19	16	5	5	0
Arginine and proline metabolism	hsa00330	enzyme	36	53	9	9	0
Histidine metabolism	hsa00340	enzyme	13	13	4	4	0
Tyrosine metabolism	hsa00350	enzyme	39	52	12	12	0
Phenylalanine metabolism	hsa00360	enzyme	8	13	3	3	0
Tryptophan metabolism	hsa00380	enzyme	37	34	16	16	0
Phenylalanine, tyrosine and tryptophan biosynthesis	hsa00400	enzyme	5	7	1	1	0
1.6 Metabolism of other amino acids
beta-Alanine metabolism	hsa00410	compound	21	29	9	10	1
Taurine and hypotaurine metabolism	hsa00430	compound	8	6	4	4	0
Phosphonate and phosphinate metabolism	hsa00440	compound	6	4	2	2	0
Selenocompound metabolism	hsa00450	compound	20	17	7	8	1
D-Glutamine and D-glutamate metabolism	hsa00471	compound	6	5	2	2	0
D-Arginine and D-ornithine metabolism	hsa00472	compound	4	2	2	2	0
Glutathione metabolism	hsa00480	compound	28	37	8	8	0
beta-Alanine metabolism	hsa00410	enzyme	18	52	4	4	0
Taurine and hypotaurine metabolism	hsa00430	enzyme	5	3	3	3	0
Phosphonate and phosphinate metabolism	hsa00440	enzyme	4	2	2	2	0
Selenocompound metabolism	hsa00450	enzyme	9	7	5	5	0
D-Glutamine and D-glutamate metabolism	hsa00471	enzyme	4	2	2	2	0
Glutathione metabolism	hsa00480	enzyme	23	45	8	8	0
1.7 Glycan biosynthesis and metabolism
N-Glycan biosynthesis	hsa00510	compound	39	40	9	9	0
Mucin type O-glycan biosynthesis	hsa00512	compound	12	11	6	6	0
Mannose type O-glycan biosynthesis	hsa00515	compound	8	7	4	4	0
Glycosaminoglycan degradation	hsa00531	compound	23	22	5	5	0
Glycosaminoglycan biosynthesis - chondroitin sulfate / dermatan sulfate	hsa00532	compound	10	8	2	2	0
Glycosaminoglycan biosynthesis - heparan sulfate / heparin	hsa00534	compound	4	3	1	1	0
Glycosylphosphatidylinositol (GPI)-anchor biosynthesis	hsa00563	compound	14	16	5	5	0
Glycosphingolipid biosynthesis - lacto and neolacto series	hsa00601	compound	48	46	23	23	0
Glycosphingolipid biosynthesis - globo and isoglobo series	hsa00603	compound	15	26	3	4	1
Glycosphingolipid biosynthesis - ganglio series	hsa00604	compound	21	22	7	7	0
N-Glycan biosynthesis	hsa00510	enzyme	33	35	5	5	0
Mucin type O-glycan biosynthesis	hsa00512	enzyme	10	9	5	5	0
Mannose type O-glycan biosynthesis	hsa00515	enzyme	4	4	2	2	0
Glycosaminoglycan degradation	hsa00531	enzyme	20	15	7	7	0
Glycosaminoglycan biosynthesis - chondroitin sulfate / dermatan sulfate	hsa00532	enzyme	7	6	1	1	0
Glycosaminoglycan biosynthesis - heparan sulfate / heparin	hsa00534	enzyme	3	2	1	1	0
Glycosylphosphatidylinositol (GPI)-anchor biosynthesis	hsa00563	enzyme	9	8	2	2	0
Glycosphingolipid biosynthesis - lacto and neolacto series	hsa00601	enzyme	43	49	23	23	0
Glycosphingolipid biosynthesis - globo and isoglobo series	hsa00603	enzyme	15	58	1	1	0
Glycosphingolipid biosynthesis - ganglio series	hsa00604	enzyme	22	24	7	7	0
1.8 Metabolism of cofactors and vitamins
Ubiquinone and other terpenoid-quinone biosynthesis	hsa00130	compound	9	8	1	3	2
One carbon pool by folate	hsa00670	compound	9	26	2	2	0
Thiamine metabolism	hsa00730	compound	7	7	3	3	0
Riboflavin metabolism	hsa00740	compound	4	5	1	1	0
Vitamin B6 metabolism	hsa00750	compound	9	15	1	2	1
Nicotinate and nicotinamide metabolism	hsa00760	compound	15	26	3	3	0
Pantothenate and CoA biosynthesis	hsa00770	compound	19	21	6	7	1
Biotin metabolism	hsa00780	compound	10	8	5	5	0
Lipoic acid metabolism	hsa00785	compound	5	5	3	3	0
Folate biosynthesis	hsa00790	compound	27	34	7	8	1
Retinol metabolism	hsa00830	compound	18	19	9	9	0
Porphyrin and chlorophyll metabolism	hsa00860	compound	30	27	10	10	0
Ubiquinone and other terpenoid-quinone biosynthesis	hsa00130	enzyme	8	7	1	3	2
One carbon pool by folate	hsa00670	enzyme	22	163	1	1	0
Thiamine metabolism	hsa00730	enzyme	5	7	1	1	0
Riboflavin metabolism	hsa00740	enzyme	5	7	1	1	0
Vitamin B6 metabolism	hsa00750	enzyme	11	23	3	3	0
Nicotinate and nicotinamide metabolism	hsa00760	enzyme	21	61	4	4	0
Pantothenate and CoA biosynthesis	hsa00770	enzyme	13	15	4	4	0
Biotin metabolism	hsa00780	enzyme	3	2	1	1	0
Lipoic acid metabolism	hsa00785	enzyme	4	2	2	2	0
Folate biosynthesis	hsa00790	enzyme	32	52	9	9	0
Retinol metabolism	hsa00830	enzyme	20	31	11	11	0
Porphyrin and chlorophyll metabolism	hsa00860	enzyme	18	21	5	5	0
1.9 Metabolism of terpenoids and polyketides
Terpenoid backbone biosynthesis	hsa00900	compound	18	22	5	5	0
Terpenoid backbone biosynthesis	hsa00900	enzyme	15	19	4	4	0
1.10 Biosynthesis of other secondary metabolites
Caffeine metabolism	hsa00232	compound	10	7	5	5	0
Neomycin, kanamycin and gentamicin biosynthesis	hsa00524	compound	2	1	1	1	0
Caffeine metabolism	hsa00232	enzyme	6	5	4	4	0
1.11 Xenobiotics biodegradation and metabolism
Metabolism of xenobiotics by cytochrome P450	hsa00980	compound	68	56	33	33	0
Drug metabolism - cytochrome P450	hsa00982	compound	55	43	30	30	0
Drug metabolism - other enzymes	hsa00983	compound	39	44	14	14	0
Metabolism of xenobiotics by cytochrome P450	hsa00980	enzyme	39	25	20	20	0
Drug metabolism - cytochrome P450	hsa00982	enzyme	23	16	13	13	0
Drug metabolism - other enzymes	hsa00983	enzyme	38	48	13	13	0
