# Supplementary material for: Uncovering and classifying the role of driven nodes in control of complex networks
Source: Sci Rep. 2021 May 5;11:9627. doi: 10.1038/s41598-021-88295-4 (PMC8100151; doi:10.1038/s41598-021-88295-4)
Supplement: Supplementary file 3 — Supplementary Table S2. [file 41598_2021_88295_MOESM3_ESM.xlsx]

## Sheet: ALL
Pathway_ID	Compound_ID	Shared Pathway_ID	Pathway_name
hsa00040	C00259	map00040	Pentose and glucuronate interconversions
		map00053	Ascorbate and aldarate metabolism
		map00520	Amino sugar and nucleotide sugar metabolism
		map01100	Metabolic pathways
		map02010	ABC transporters
	C00789	map00040	Pentose and glucuronate interconversions
		map00515	Mannose type O-glycan biosynthesis
		map01100	Metabolic pathways
hsa00052	C01097	map00052	Galactose metabolism
		map01100	Metabolic pathways
hsa00053	C00818	map00053	Ascorbate and aldarate metabolism
		map01100	Metabolic pathways
	C00800	map00040	Pentose and glucuronate interconversions
		map00053	Ascorbate and aldarate metabolism
		map01100	Metabolic pathways
hsa00520	C00461	map00520	Amino sugar and nucleotide sugar metabolism
		map01100	Metabolic pathways
	C03691	map00520	Amino sugar and nucleotide sugar metabolism
hsa00640	C00222	map00240	Pyrimidine metabolism
		map00410	beta-Alanine metabolism
		map00562	Inositol phosphate metabolism
		map00625	Chloroalkane and chloroalkene degradation
		map00640	Propanoate metabolism
		map00720	Carbon fixation pathways in prokaryotes
		map01100	Metabolic pathways
		map01120	Microbial metabolism in diverse environments
		map01200	Carbon metabolism
	C05984	map00640	Propanoate metabolism
hsa00071	C05279	map00071	Fatty acid degradation
hsa00100	C03845	map00100	Steroid biosynthesis
		map01100	Metabolic pathways
hsa00230	C01344	map00230	Purine metabolism
	C00081	map00230	Purine metabolism
		map01100	Metabolic pathways
hsa00250	C00022	map00010	Glycolysis / Gluconeogenesis
		map00020	Citrate cycle (TCA cycle)
		map00030	Pentose phosphate pathway
		map00040	Pentose and glucuronate interconversions
		map00053	Ascorbate and aldarate metabolism
		map00250	Alanine, aspartate and glutamate metabolism
		map00260	Glycine, serine and threonine metabolism
		map00261	Monobactam biosynthesis
		map00270	Cysteine and methionine metabolism
		map00290	Valine, leucine and isoleucine biosynthesis
		map00330	Arginine and proline metabolism
		map00350	Tyrosine metabolism
		map00360	Phenylalanine metabolism
		map00362	Benzoate degradation
		map00430	Taurine and hypotaurine metabolism
		map00440	Phosphonate and phosphinate metabolism
		map00473	D-Alanine metabolism
		map00620	Pyruvate metabolism
		map00621	Dioxin degradation
		map00622	Xylene degradation
		map00630	Glyoxylate and dicarboxylate metabolism
		map00650	Butanoate metabolism
		map00660	C5-Branched dibasic acid metabolism
		map00680	Methane metabolism
		map00710	Carbon fixation in photosynthetic organisms
		map00720	Carbon fixation pathways in prokaryotes
		map00730	Thiamine metabolism
		map00760	Nicotinate and nicotinamide metabolism
		map00770	Pantothenate and CoA biosynthesis
		map00900	Terpenoid backbone biosynthesis
		map00997	Biosynthesis of various secondary metabolites - part 3
		map00999	Biosynthesis of various secondary metabolites - part 1
		map01060	Biosynthesis of plant secondary metabolites
		map01061	Biosynthesis of phenylpropanoids
		map01062	Biosynthesis of terpenoids and steroids
		map01063	Biosynthesis of alkaloids derived from shikimate pathway
		map01064	Biosynthesis of alkaloids derived from ornithine, lysine and nicotinic acid
		map01065	Biosynthesis of alkaloids derived from histidine and purine
		map01066	Biosynthesis of alkaloids derived from terpenoid and polyketide
		map01070	Biosynthesis of plant hormones
		map01100	Metabolic pathways
		map01110	Biosynthesis of secondary metabolites
		map01120	Microbial metabolism in diverse environments
		map01130	Biosynthesis of antibiotics
		map01200	Carbon metabolism
		map01210	2-Oxocarboxylic acid metabolism
		map01220	Degradation of aromatic compounds
		map01230	Biosynthesis of amino acids
		map01502	Vancomycin resistance
		map02060	Phosphotransferase system (PTS)
		map04066	HIF-1 signaling pathway
		map04152	AMPK signaling pathway
		map04911	Insulin secretion
		map04922	Glucagon signaling pathway
		map04930	Type II diabetes mellitus
		map04931	Insulin resistance
		map05230	Central carbon metabolism in cancer
hsa00280	C00407	map00280	Valine, leucine and isoleucine degradation
		map00290	Valine, leucine and isoleucine biosynthesis
		map00460	Cyanoamino acid metabolism
		map00960	Tropane, piperidine and pyridine alkaloid biosynthesis
		map00966	Glucosinolate biosynthesis
		map00970	Aminoacyl-tRNA biosynthesis
		map01060	Biosynthesis of plant secondary metabolites
		map01064	Biosynthesis of alkaloids derived from ornithine, lysine and nicotinic acid
		map01100	Metabolic pathways
		map01110	Biosynthesis of secondary metabolites
		map01130	Biosynthesis of antibiotics
		map01210	2-Oxocarboxylic acid metabolism
		map01230	Biosynthesis of amino acids
		map02010	ABC transporters
		map04974	Protein digestion and absorption
		map04978	Mineral absorption
		map05131	Shigellosis
		map05230	Central carbon metabolism in cancer
hsa00290	C00123	map00280	Valine, leucine and isoleucine degradation
		map00290	Valine, leucine and isoleucine biosynthesis
		map00966	Glucosinolate biosynthesis
		map00970	Aminoacyl-tRNA biosynthesis
		map01060	Biosynthesis of plant secondary metabolites
		map01065	Biosynthesis of alkaloids derived from histidine and purine
		map01100	Metabolic pathways
		map01110	Biosynthesis of secondary metabolites
		map01210	2-Oxocarboxylic acid metabolism
		map01230	Biosynthesis of amino acids
		map02010	ABC transporters
		map04150	mTOR signaling pathway
		map04974	Protein digestion and absorption
		map04978	Mineral absorption
		map05131	Shigellosis
		map05230	Central carbon metabolism in cancer
hsa00410	C00100	map00280	Valine, leucine and isoleucine degradation
		map00410	beta-Alanine metabolism
		map00522	Biosynthesis of 12-, 14- and 16-membered macrolides
		map00622	Xylene degradation
		map00630	Glyoxylate and dicarboxylate metabolism
		map00640	Propanoate metabolism
		map00660	C5-Branched dibasic acid metabolism
		map00720	Carbon fixation pathways in prokaryotes
		map01056	Biosynthesis of type II polyketide backbone
		map01100	Metabolic pathways
		map01120	Microbial metabolism in diverse environments
		map01130	Biosynthesis of antibiotics
		map01200	Carbon metabolism
		map01220	Degradation of aromatic compounds
hsa00450	C18872	map00450	Selenocompound metabolism
hsa00603	G00103	map00603	Glycosphingolipid biosynthesis - globo and isoglobo series
hsa00130	C00828	map00130	Ubiquinone and other terpenoid-quinone biosynthesis
		map01100	Metabolic pathways
		map01110	Biosynthesis of secondary metabolites
		map02020	Two-component system
		map04977	Vitamin digestion and absorption
	C02059	map00130	Ubiquinone and other terpenoid-quinone biosynthesis
		map01100	Metabolic pathways
		map01110	Biosynthesis of secondary metabolites
		map04977	Vitamin digestion and absorption
hsa00750	C06054	map00750	Vitamin B6 metabolism
		map01100	Metabolic pathways
hsa00770	C00141	map00280	Valine, leucine and isoleucine degradation
		map00290	Valine, leucine and isoleucine biosynthesis
		map00770	Pantothenate and CoA biosynthesis
		map00966	Glucosinolate biosynthesis
		map01100	Metabolic pathways
		map01110	Biosynthesis of secondary metabolites
		map01130	Biosynthesis of antibiotics
		map01210	2-Oxocarboxylic acid metabolism
		map01230	Biosynthesis of amino acids
hsa00790	C03541	map00790	Folate biosynthesis
