# Supplementary material for: Uncovering and classifying the role of driven nodes in control of complex networks
Source: Sci Rep. 2021 May 5;11:9627. doi: 10.1038/s41598-021-88295-4 (PMC8100151; doi:10.1038/s41598-021-88295-4)
Supplement: Supplementary file 4 — Supplementary Table S3. [file 41598_2021_88295_MOESM4_ESM.xlsx]

## Sheet: ALL
Pathway_ID	Reacrtion_ID	Shared Pathway_ID	Pathway_name
hsa00630	R01900	rn00020	Citrate cycle (TCA cycle)
		rn00630	Glyoxylate and dicarboxylate metabolism
		rn00720	Carbon fixation pathways in prokaryotes
		rn01100	Metabolic pathways
		rn01110	Biosynthesis of secondary metabolites
		rn01120	Microbial metabolism in diverse environments
		rn01130	Biosynthesis of antibiotics
		rn01210	2-Oxocarboxylic acid metabolism
hsa00062	R00391	rn00062	Fatty acid elongation
	R10828	rn00062	Fatty acid elongation
		rn01100	Metabolic pathways
		rn01110	Biosynthesis of secondary metabolites
hsa00230	R03531	rn00230	Purine metabolism
hsa00250	R00258	rn00220	Arginine biosynthesis
		rn00250	Alanine, aspartate and glutamate metabolism
		rn00710	Carbon fixation in photosynthetic organisms
		rn01100	Metabolic pathways
		rn01120	Microbial metabolism in diverse environments
		rn01200	Carbon metabolism
		rn01210	2-Oxocarboxylic acid metabolism
		rn01230	Biosynthesis of amino acids
hsa00270	R07136	rn00270	Cysteine and methionine metabolism
		rn00680	Methane metabolism
		rn01100	Metabolic pathways
		rn01120	Microbial metabolism in diverse environments
hsa00130	R03511	rn00130	Ubiquinone and other terpenoid-quinone biosynthesis
		rn01100	Metabolic pathways
		rn01110	Biosynthesis of secondary metabolites
	R02964	rn00130	Ubiquinone and other terpenoid-quinone biosynthesis
		rn01100	Metabolic pathways
		rn01110	Biosynthesis of secondary metabolites
