# Supplementary material for: Uncovering and classifying the role of driven nodes in control of complex networks
Source: Sci Rep. 2021 May 5;11:9627. doi: 10.1038/s41598-021-88295-4 (PMC8100151; doi:10.1038/s41598-021-88295-4)
Supplement: Supplementary file 5 — Supplementary Table S4. [file 41598_2021_88295_MOESM5_ESM.xlsx]

## Sheet: Sheet1
Pathway_ID	kegg_reaction_ID	Gene Symbol
hsa00630	R01900	ACO1,ACO2
hsa00062	R00391	ACAA2,ACAA1,HADHB
	R10828	TECR
hsa00230	R03531	not found
hsa00250	R00258	GPT,GPT2
hsa00270	R07136	MDH1,MDH2
hsa00130	R03511	VKORC1L1,VKORC1
	R02964	NQO1

## Sheet: biological process
gluconeogenesis	GO:0006094	MDH1|MDH2|	2
NADH metabolic process	GO:0006734	MDH1|MDH2|	2
L-alanine catabolic process	GO:0042853	GPT2|GPT|	2
oxaloacetate metabolic process	GO:0006107	MDH1|MDH2|	2
vitamin K metabolic process	GO:0042373	VKORC1|VKORC1L1|	2
synaptic transmission, cholinergic	GO:0007271	NQO1|	1
fatty acid elongation	GO:0030497	TECR|	1
very long-chain fatty acid metabolic process	GO:0000038	ACAA1|	1
L-alanine metabolic process	GO:0042851	GPT2|	1
regulation of blood coagulation	GO:0030193	VKORC1|	1
intestinal absorption	GO:0050892	ACO1|	1
alpha-linolenic acid metabolic process	GO:0036109	ACAA1|	1
phenylacetate catabolic process	GO:0010124	ACAA1|	1
cardiolipin acyl-chain remodeling	GO:0035965	HADHB|	1
cholesterol biosynthetic process	GO:0006695	ACAA2|	1
cellular response to hypoxia	GO:0071456	ACAA2|	1
response to oxidative stress	GO:0006979	NQO1|	1
sphingolipid metabolic process	GO:0006665	TECR|	1
protein targeting to peroxisome	GO:0006625	ACAA1|	1
very long-chain fatty acid biosynthetic process	GO:0042761	TECR|	1
internal protein amino acid acetylation	GO:0006475	MDH2|	1
response to electrical stimulus	GO:0051602	NQO1|	1
negative regulation of mitochondrial outer membrane permeabilization involved in apoptotic signaling pathway	GO:1901029	ACAA2|	1
2-oxoglutarate metabolic process	GO:0006103	GPT2|	1
bone development	GO:0060348	VKORC1|	1
drug metabolic process	GO:0017144	VKORC1|	1
cellular response to metal ion	GO:0071248	NQO1|	1
liver development	GO:0001889	ACO2|	1
post-embryonic development	GO:0009791	ACO1|	1
negative regulation of apoptotic process	GO:0043066	NQO1|	1
aging GO:0007568 NQO1| 1_x000D_ cell redox homeostasis GO:0045454 NQO1| 1_x000D_ response to nitrogen compound GO:1901698 NQO1| 1_x000D_ response to antibiotic GO:0046677 VKORC1| 1_x000D_ nitric oxide biosynthetic process GO:0006809 NQO1| 1_x000D_ response to organic cyclic compound GO:0014070 VKORC1| 1_x000D_ negative regulation of mitochondrial membrane permeability involved in apoptotic proces…

## Sheet: cellular scomponent
cytosol	GO:0005829	NQO1|MDH1|ACO1|GPT|ACO2|ACAA1|	6
mitochondrion	GO:0005739	HADHB|ACAA2|MDH2|ACO1|ACO2|	5
endoplasmic reticulum	GO:0005783	HADHB|VKORC1|VKORC1L1|TECR|ACO1|	5
extracellular exosome	GO:0070062	MDH1|MDH2|ACO1|GPT|	4
mitochondrial matrix	GO:0005759	ACAA2|MDH2|GPT2|ACO2|	4
endoplasmic reticulum membrane	GO:0005789	VKORC1|VKORC1L1|TECR|	3
cytoplasm	GO:0005737	NQO1|MDH2|ACO1|	3
nucleus	GO:0005634	MDH2|TECR|	2
membrane	GO:0016020	MDH2|ACAA1|	2
integral component of membrane	GO:0016021	VKORC1|VKORC1L1|	2
mitochondrial outer membrane	GO:0005741	HADHB|	1
extracellular space	GO:0005615	MDH1|	1
intracellular membrane-bounded organelle	GO:0043231	ACAA1|	1
extracellular region	GO:0005576	ACAA1|	1
mitochondrial envelope	GO:0005740	HADHB|	1
Golgi apparatus	GO:0005794	ACO1|	1
synapse	GO:0045202	NQO1|	1
peroxisomal matrix	GO:0005782	ACAA1|	1
dendrite	GO:0030425	NQO1|	1
mitochondrial nucleoid	GO:0042645	HADHB|	1
cell	GO:0005623	ACO1|	1
mitochondrial inner membrane	GO:0005743	HADHB|	1
specific granule lumen	GO:0035580	ACAA1|	1
integral component of endoplasmic reticulum membrane	GO:0030176	TECR|	1
neuronal cell body	GO:0043025	NQO1|	1
peroxisome	GO:0005777	ACAA1|	1

## Sheet: molecular sfunction
gluconeogenesis	GO:0006094	MDH1|MDH2|	2
NADH metabolic process	GO:0006734	MDH1|MDH2|	2
L-alanine catabolic process	GO:0042853	GPT2|GPT|	2
oxaloacetate metabolic process	GO:0006107	MDH1|MDH2|	2
vitamin K metabolic process	GO:0042373	VKORC1|VKORC1L1|	2
synaptic transmission, cholinergic	GO:0007271	NQO1|	1
fatty acid elongation	GO:0030497	TECR|	1
very long-chain fatty acid metabolic process	GO:0000038	ACAA1|	1
L-alanine metabolic process	GO:0042851	GPT2|	1
regulation of blood coagulation	GO:0030193	VKORC1|	1
intestinal absorption	GO:0050892	ACO1|	1
alpha-linolenic acid metabolic process	GO:0036109	ACAA1|	1
phenylacetate catabolic process	GO:0010124	ACAA1|	1
cardiolipin acyl-chain remodeling	GO:0035965	HADHB|	1
cholesterol biosynthetic process	GO:0006695	ACAA2|	1
cellular response to hypoxia	GO:0071456	ACAA2|	1
response to oxidative stress	GO:0006979	NQO1|	1
sphingolipid metabolic process	GO:0006665	TECR|	1
protein targeting to peroxisome	GO:0006625	ACAA1|	1
very long-chain fatty acid biosynthetic process	GO:0042761	TECR|	1
internal protein amino acid acetylation	GO:0006475	MDH2|	1
response to electrical stimulus	GO:0051602	NQO1|	1
negative regulation of mitochondrial outer membrane permeabilization involved in apoptotic signaling pathway	GO:1901029	ACAA2|	1
2-oxoglutarate metabolic process	GO:0006103	GPT2|	1
bone development	GO:0060348	VKORC1|	1
drug metabolic process	GO:0017144	VKORC1|	1
cellular response to metal ion	GO:0071248	NQO1|	1
liver development	GO:0001889	ACO2|	1
post-embryonic development	GO:0009791	ACO1|	1
negative regulation of apoptotic process	GO:0043066	NQO1|	1
aging GO:0007568 NQO1| 1_x000D_ cell redox homeostasis GO:0045454 NQO1| 1_x000D_ response to nitrogen compound GO:1901698 NQO1| 1_x000D_ response to antibiotic GO:0046677 VKORC1| 1_x000D_ nitric oxide biosynthetic process GO:0006809 NQO1| 1_x000D_ response to organic cyclic compound GO:0014070 VKORC1| 1_x000D_ negative regulation of mitochondrial membrane permeability involved in apoptotic proces…
