# Supplementary material for: Uncovering and classifying the role of driven nodes in control of complex networks
Source: Sci Rep. 2021 May 5;11:9627. doi: 10.1038/s41598-021-88295-4 (PMC8100151; doi:10.1038/s41598-021-88295-4)
Supplement: Supplementary file 6 — Supplementary Table S5. [file 41598_2021_88295_MOESM6_ESM.xlsx]

## Sheet: ALL
name	lineage	N	E	driven size	driver size	driven-driver
zmarinacyc	monocots	1623	13024	285	276	9
wheatdcyc	monocots	1867	14927	353	339	14
wheatacyc	monocots	1912	15969	380	368	12
switchgrasscyc	monocots	2002	17061	381	371	10
sviridiscyc	monocots	1866	15551	346	338	8
spirodelacyc	monocots	1697	13781	297	287	10
sorghumbicolorcyc	monocots	1813	14724	335	325	10
setariacyc	monocots	1854	15167	345	337	8
pineapplecyc	monocots	1798	14604	335	323	12
othomaeumcyc	monocots	1739	13802	330	320	10
oryzacyc	monocots	1927	15883	368	356	12
oglaberrimacyc	monocots	1820	14247	356	347	9
corncyc	monocots	1909	15355	360	350	10
breadwheatcyc	monocots	2057	17371	394	383	11
brachypodiumcyc	monocots	1854	14791	346	336	10
barleycyc	monocots	1817	14548	336	324	12
bananacyc	monocots	1839	14786	351	341	10
vcartericyc	green algae	1422	12154	221	214	7
olucimarinuscyc	green algae	1212	9350	206	202	4
mpusillacyc	green algae	1314	10636	207	200	7
mcommodacyc	green algae	1342	11686	218	211	7
csubellipsoideacyc	green algae	1455	12604	243	235	8
chlamycyc	green algae	1597	14696	266	256	10
tparvulacyc	eudicots	1899	15893	349	340	9
tomatocyc	eudicots	1967	16196	378	369	9
sweetorangecyc	eudicots	1903	15346	374	362	12
sugarbeetcyc	eudicots	1862	15961	338	328	10
soycyc	eudicots	2026	17197	405	393	12
soleraceacyc	eudicots	1818	16191	338	328	10
redsagecyc	eudicots	1846	14887	347	338	9
redclovercyc	eudicots	1952	16596	384	375	9
ppersicacyc	eudicots	1889	15945	351	341	10
potatocyc	eudicots	1926	15841	360	350	10
poplarcyc	eudicots	1964	17025	374	365	9
papayacyc	eudicots	1905	15718	358	349	9
oilseedrapecyc	eudicots	2017	16734	399	385	14
ntabacum_tn90cyc	eudicots	1920	16233	357	349	8
mtruncatulacyc	eudicots	2009	17577	382	371	11
mguttatuscyc	eudicots	1894	15861	367	359	8
mdomesticacyc	eudicots	1997	17356	380	370	10
ljaponicuscyc	eudicots	1950	15854	396	387	9
klaxifloracyc	eudicots	1873	15397	357	348	9
grapecyc	eudicots	1930	16233	379	367	12
graimondiicyc	eudicots	1921	16267	357	345	12
fvesca_vescacyc	eudicots	1858	15630	357	347	10
flaxcyc	eudicots	1965	17044	369	356	13
esalsugineumcyc	eudicots	1886	15679	346	337	9
egrandiscyc	eudicots	1882	15590	364	356	8
cucumbercyc	eudicots	1815	15677	329	318	11
csativa_pkcyc	eudicots	1904	15839	359	349	10
crubellacyc	eudicots	1888	15637	345	336	9
croseuscyc	eudicots	2026	17384	385	378	7
commonbeancyc	eudicots	1896	15483	369	362	7
cocoacyc	eudicots	1925	16005	361	349	12
clementinecyc	eudicots	1876	15634	346	336	10
chinesecabbagecyc	eudicots	1915	15784	360	351	9
cgrandifloracyc	eudicots	1886	15551	353	344	9
castorbeancyc	eudicots	2288	23605	410	392	18
cassavacyc	eudicots	1909	15909	352	343	9
carrotcyc	eudicots	1866	15209	357	344	13
carietinum_icc4958cyc	eudicots	2050	19011	363	351	12
bstrictacyc	eudicots	1895	15736	350	342	8
brapa_fpsccyc	eudicots	1921	15744	368	358	10
boleracea_oleraceacyc	eudicots	1999	16372	387	375	12
boleracea_capitatacyc	eudicots	1866	14623	366	358	8
aracyc	eudicots	2070	17509	392	381	11
alyratacyc	eudicots	1927	16329	360	351	9
ahypochondriacuscyc	eudicots	1777	15102	331	322	9
selaginellacyc	basal land plants	1716	14605	300	292	8
mosscyc	basal land plants	1780	17182	267	256	11

## Sheet: green algas
name	lineage	N	E	driven size	driver size	driven-driver
vcartericyc	green algae	1422	12154	221	214	7
olucimarinuscyc	green algae	1212	9350	206	202	4
mpusillacyc	green algae	1314	10636	207	200	7
mcommodacyc	green algae	1342	11686	218	211	7
csubellipsoideacyc	green algae	1455	12604	243	235	8
chlamycyc	green algae	1597	14696	266	256	10

## Sheet: basal land
name	lineage	N	E	driven size	driver size	driven-driver
selaginellacyc	basal land plants	1716	14605	300	292	8
mosscyc	basal land plants	1780	17182	267	256	11

## Sheet: monocots
name	lineage	N	E	driven size	driver size	driven-driver
zmarinacyc	monocots	1623	13024	285	276	9
wheatdcyc	monocots	1867	14927	353	339	14
wheatacyc	monocots	1912	15969	380	368	12
switchgrasscyc	monocots	2002	17061	381	371	10
sviridiscyc	monocots	1866	15551	346	338	8
spirodelacyc	monocots	1697	13781	297	287	10
sorghumbicolorcyc	monocots	1813	14724	335	325	10
setariacyc	monocots	1854	15167	345	337	8
pineapplecyc	monocots	1798	14604	335	323	12
othomaeumcyc	monocots	1739	13802	330	320	10
oryzacyc	monocots	1927	15883	368	356	12
oglaberrimacyc	monocots	1820	14247	356	347	9
corncyc	monocots	1909	15355	360	350	10
breadwheatcyc	monocots	2057	17371	394	383	11
brachypodiumcyc	monocots	1854	14791	346	336	10
barleycyc	monocots	1817	14548	336	324	12
bananacyc	monocots	1839	14786	351	341	10

## Sheet: eudicots
name	lineage	N	E	driven size	driver size	driven-driver
tparvulacyc	eudicots	1899	15893	349	340	9
tomatocyc	eudicots	1967	16196	378	369	9
sweetorangecyc	eudicots	1903	15346	374	362	12
sugarbeetcyc	eudicots	1862	15961	338	328	10
soycyc	eudicots	2026	17197	405	393	12
soleraceacyc	eudicots	1818	16191	338	328	10
redsagecyc	eudicots	1846	14887	347	338	9
redclovercyc	eudicots	1952	16596	384	375	9
ppersicacyc	eudicots	1889	15945	351	341	10
potatocyc	eudicots	1926	15841	360	350	10
poplarcyc	eudicots	1964	17025	374	365	9
papayacyc	eudicots	1905	15718	358	349	9
oilseedrapecyc	eudicots	2017	16734	399	385	14
ntabacum_tn90cyc	eudicots	1920	16233	357	349	8
mtruncatulacyc	eudicots	2009	17577	382	371	11
mguttatuscyc	eudicots	1894	15861	367	359	8
mdomesticacyc	eudicots	1997	17356	380	370	10
ljaponicuscyc	eudicots	1950	15854	396	387	9
klaxifloracyc	eudicots	1873	15397	357	348	9
grapecyc	eudicots	1930	16233	379	367	12
graimondiicyc	eudicots	1921	16267	357	345	12
fvesca_vescacyc	eudicots	1858	15630	357	347	10
flaxcyc	eudicots	1965	17044	369	356	13
esalsugineumcyc	eudicots	1886	15679	346	337	9
egrandiscyc	eudicots	1882	15590	364	356	8
cucumbercyc	eudicots	1815	15677	329	318	11
csativa_pkcyc	eudicots	1904	15839	359	349	10
crubellacyc	eudicots	1888	15637	345	336	9
croseuscyc	eudicots	2026	17384	385	378	7
commonbeancyc	eudicots	1896	15483	369	362	7
cocoacyc	eudicots	1925	16005	361	349	12
clementinecyc	eudicots	1876	15634	346	336	10
chinesecabbagecyc	eudicots	1915	15784	360	351	9
cgrandifloracyc	eudicots	1886	15551	353	344	9
castorbeancyc	eudicots	2288	23605	410	392	18
cassavacyc	eudicots	1909	15909	352	343	9
carrotcyc	eudicots	1866	15209	357	344	13
carietinum_icc4958cyc	eudicots	2050	19011	363	351	12
bstrictacyc	eudicots	1895	15736	350	342	8
brapa_fpsccyc	eudicots	1921	15744	368	358	10
boleracea_oleraceacyc	eudicots	1999	16372	387	375	12
boleracea_capitatacyc	eudicots	1866	14623	366	358	8
aracyc	eudicots	2070	17509	392	381	11
alyratacyc	eudicots	1927	16329	360	351	9
ahypochondriacuscyc	eudicots	1777	15102	331	322	9

## Sheet: Average
Average
eudicots	10.0889
monocots	10.4118
basal land plants	9.5
green algae	7.16667
