# Supplementary material for: Uncovering and classifying the role of driven nodes in control of complex networks
Source: Sci Rep. 2021 May 5;11:9627. doi: 10.1038/s41598-021-88295-4 (PMC8100151; doi:10.1038/s41598-021-88295-4)
Supplement: Supplementary file 8 — Supplementary Table S7. [file 41598_2021_88295_MOESM8_ESM.xlsx]

## Sheet: Sheet1
		critical		intermittent		redundant
lineage	EC	p-value		p-value		p-value
green algae	EC-1	0.289346		0.000210141	***	0.00226782	**
green algae	EC-2	1.97e-32	***	3.65e-10	***	0.303768
green algae	EC-3	2.43e-55	***	6.4e-09	***	0.00133562	**
green algae	EC-4	0.0342146	*	0.929942		0.370851
green algae	EC-5	0.40976		4.33e-09	***	9.76e-08	***
green algae	EC-6	0.00065605	***	1.26e-06	***	4.16e-10	***
green algae	TRANS	0.0578166		0.0342307	*	0.304716
green algae	Others	0.0170185	*	0.100133		0.660184
basal land plants	EC-1	0.930101		0.511736		0.483546
basal land plants	EC-2	3.31e-15	***	0.0881615		0.129161
basal land plants	EC-3	1.1e-25	***	2.05e-05	***	0.159235
basal land plants	EC-4	0.679253		0.0831542		0.155607
basal land plants	EC-5	0.00636393	**	0.368288		0.856709
basal land plants	EC-6	0.00177856	**	0.259131		0.0140158	*
basal land plants	TRANS	0.452657		0.736303		1
basal land plants	Others	0.795732		0.136274		0.182221
monocots	EC-1	0.00779534	**	2.97e-08	***	1.82e-05	***
monocots	EC-2	2.79e-106	***	4.24e-18	***	0.796244
monocots	EC-3	3.46e-149	***	4.11e-31	***	0.0552782
monocots	EC-4	8.81e-05	***	4.72e-18	***	3.37e-12	***
monocots	EC-5	1.83e-19	***	4.41e-22	***	9.4e-11	***
monocots	EC-6	1.19e-07	***	1.99e-30	***	6.85e-41	***
monocots	TRANS	0.0179298	*	1.99e-06	***	0.000407941	***
monocots	Others	0.951856		0.268378		0.290678
eudicots	EC-1	0.00360399	**	1.37e-14	***	1.26e-10	***
eudicots	EC-2	4.38e-269	***	2.34e-10	***	7.28e-12	***
eudicots	EC-3	0	***	2.26e-103	***	0.00138405	**
eudicots	EC-4	6.82e-13	***	1.29e-54	***	7.29e-37	***
eudicots	EC-5	3.27e-29	***	2.26e-43	***	2.52e-22	***
eudicots	EC-6	2.2e-40	***	1.54e-58	***	1.63e-94	***
eudicots	TRANS	4.28e-05	***	8.89e-06	***	0.0117587	*
eudicots	Others	2.92e-07	***	1.53e-20	***	1.18e-12	***
